# Supplementary material for: Potential Use of Selected Natural Anti-Microbials to Control Listeria monocytogenes in Vacuum Packed Beef Burgers and Their Impact on Quality Attributes
Source: Microorganisms. 2025 Apr 16;13(4):910. doi: 10.3390/microorganisms13040910 (PMC12029336; doi:10.3390/microorganisms13040910)
Supplement: Supplementary file 1 [file microorganisms-13-00910-s001.zip]

Archive with 1 entries (1 files):
- microorganisms-3479765-supplementary.pdf
